# Supplementary material for: Neuromuscular and Neurocognitive Performance Associated with ACL Injury Risk in Youth Handball Players: A Prospective Cohort Study
Source: Sports (Basel). 2026 May 6;14(5):185. doi: 10.3390/sports14050185 (PMC13210643; doi:10.3390/sports14050185)
Supplement: Supplementary file 1 [file sports-14-00185-s001.zip]

Archive with 1 entries (1 files):
- sports-4269742-supplementary.pdf
